# Supplementary material for: Perforin evolved from a gene duplication of MPEG1, followed by a complex pattern of gene gain and loss within Euteleostomi
Source: BMC Evol Biol. 2012 May 2;12:59. doi: 10.1186/1471-2148-12-59 (PMC3477005; doi:10.1186/1471-2148-12-59)
Supplement: Additional file 2 — Figure S1. Manually annotated perforin protein sequences used in this study. [file 1471-2148-12-59-S2.fas]

>Hsa1
PCHTAARSECKRSHKFVPGAWLAGEGVDVTSLRRSGSFPVDTQTCTLCENALQEGLQRLP
LALTNWRAQGSGCQRHVTRAKVSSTEAVARDAARSIRNDWKVGLDTSNVHVSVAGSHSQA
ANFAAQKTHQDQYSFSTDTVECRFYSFHVVHTPPLHPDFKRALGDLPPAYLRLISNYGTH
FIRAVELGGRISALTALRTCELALEGLTDNEVEDCLTVEAQAEAKACEEKKKKHKMTASF
HQTYRERHSEVVGGHDLLFGIWVNSLPGSPGLVDYTLEPLHVLLDSQPRREALRRALSQY
LTDRARWRCHGSAVTTQDCCPRQRGLAQLEVTFIQAWGLWGDWFTATDAYVKLFFGGQEL
RTSTVWDNNNPIWSVRLDFGDVGPLRLQVWDLLGTCDQAPKSGSHEVRCNLNHGHLKFRY
HARCLPHLGGGTCLDYVPQ
>Omy1
SCTIGSANECKEAE-FAPGTNLAGEGFDITKMKRKGAFVIDMNTCTLCKNPYLEGQQRLP
LAVVDWRPNHQ-CSMKVSSKLHRSSESLVSSSGSSVENNWQVNLESKSGKIMLAGTNSKL
AEYSMEKTKSDKFSFTSHSVSCGYYSYRVSGQPKLHREFKTAVKNLPQRYYKLIDNFGTH
YITKVSLGGTVQSVTSIKQCQASLQGLSAEEVKMCLDVEASTEFKHCQEDKSKTESKASF
SSVFNDRFTEVKGGHELLFSAWLDSLPHYPDIVSYSLESLHELLPTTPARKHLRKAISDY
ILEKALWKCHNNPGVSADCCPTRKXLARVVITVQRGANLWGDHTTATDGYVKVAFAGTIG
RTTVIYNNNNPSWAMSYDLGTVKKLRFEVWDLLGECEKELTAGVKEDLCNLQHGQMYYKW
EAVCAPSLGGSACMDYVPS
>Ssa1.1
SCIIGSANECKEAE-FAPGTNLAGEGFDITKMKRKGAFVIDMNTCTLCENPYLEGKQRLP
LAVVDWRPNHQ-CSMKVSSKLHRSSESLVSSSSSSVENNWQVNLESKSGKFMLAGTNSKL
AEYSMEKTKSDKFSFTSHSVSCGYYSYRVSGQPKLHREFKTAVKNLPQRYYKLIDNFGTH
YITKVSLGGTVQSVTSIMQCQASLQGLSAEEVKMCLDVEATTEFKHCQEDKSKTESKASF
SSVFNDRFTEVKGGHELLFSAWLDSLPRYPDIVSYSLESLHELLPTTPARKHLRKAISDY
ILENALWKCHNNPGVSADCCPTRKGLARVIITVQRGANLWGDHTTATDGYVKVAFAGTIG
RTRVIYNNNNPSWAMSYDLGTVKKLRFEVWDLLGECEKELTAGVKEDLCNLQHGQMFYKW
EVVCAPSLGGSACMDYVPS
>Ssa1.2 
SCTTGRPAECKAAL-SAPGTNLAGEGFDVVTMERKQAYVIDVDTCTLCVNPFMDRAQRLP
AAVVDWRPSQK-CNMKLASMVYDSSEAFVSSSQTEVDVSWKIGLDQAKGSVMVGGTHSRA
AKTVMSQSKKDKYSFIKQDIHCSYYSYRLLDDPPLHPEFSRSLGLLPVDYRRFLDNFGTH
FIKKVLLGGRVKSVTSLRVCQAALSGYNENEVKDCLEAEASTETKFCKKDLKKRDTKDRF
SSTFQERFTEVVGGEDLLFSQWASSLKTIPDVINYSLHPLHLLVKQGSKRAGLKKAVEDY
ILGHALVKCKASKEMTSQCCPQEKGLAHLTVTVKYARDLWGDTTSETDGLVKVIMDNEAR
QTKVIHNKNNPVWNSFYDFGFVSELKFEVYDLLGNCSTRPIVGSDKQLCALNHGNMYYSY
TVDCAPGLGGSTCGEYVPS
>Pol1
SCTDGKPMQCQNAE-YAPGANLAGEGFDITKLERKGAFVIDMNTCTLCTNPYMENWQKLP
LSVLDWRAKQS-CSNKVASKLHRSSESLVSSSSASIENNWQINLDPRSGSLMLAGAHSKV
AEYSMEKTKKDKFSFTSQSISCEYYSYRVSNTPKLHKEFKKAVKQLPQQFYNLIDNFGTH
YITKVKLGGSVESVTSIRQCQASLEGLSVEEVQMCLEAEASAQNKFCKRDANKMESKSSF
SSHFGDRFTEIKGGHDLLFSAWLTTLPEHPDILSYSLKSLHELLPRNPLQKNLRSAISHY
ILEKGLLRCHNDPAVNQNCCPTRVGMAQVIITVQRATGLWGDHTTSTDGYVKVSLDTLVQ
QSPVINNNNNPHWAMVVPLGSQPKVRFEVWDLLGACEQVLSAGVKEEMCQLQHGLLYYKW
EVRCAPSLSGNTCTEYKSS
>Tru1.5
TCWTASVPECEKAP-FVPGHNLAGKGFDVVRMQRTGAFVINVKTCTLCSNRFQQGTQKLP
AAVLDWRPFSR-CSKQLSSALHHSVDSLLRSSSSLVRNNWGIGLSENIGNAVLGGSRSDL
AKFARLQHSVDKATFAIHEISCTYYSYRLADHPQLSAEFTKHLKRLPALYRRLIDTYGTH
YIHQVQLGGKVRRVTAFKTCLAALKGFTEINVERCLNAELRTLSNKCDNLQRGN-LSMGF
YRGFMTHKIEVVGGEDILYQQWINSLHDNPDVVSYAIFPLHQLVQDSQIAANLRDAITGY
IQENQLRVCSPTPNLDHHCCPP--GRGTLKVTIHRAVGLNADTSTKADAYVKIFYNGLYD
ETETVMNNNNPVWNAVFDLGPVLKLKFEVWDFVGKCMTVPERGTHSSGCQLNTGVLYYTY
VVGCRG------CDGF---
>Tru1.1
SCTQGTPKECLDAE-FAPGSNLAGEGFDITKLERKGAFVIDMNTCTLCSNPYLENKQKLP
VSVVDWRSKAS-CTMQITSKLHRSSESLVTSSSSSVDNNWQTNLDNKAASMMLAGTHSKL
AEYSMEKTKNDKFSFTSQGMSCTFYSLRVSDSPKLSNEFLRAVRGLPARFYKLIDNFGTH
YITKVRLGGSAHSVTSIRQCQASLQGLSTEEVQMCLEAEASSEMKHCKKDTEKMEFKTSF
SGLFNDRFTEIKGGQDLLFSAWLNTLPLNPDIVSYSLNSLHELLQVDPARKNLRSAISHY
ILERGLWKCHNDPAVNQECCPTRKGMARVIITVERGSGLWGDHTTATDGYVKVFFNNMFQ
RTRVIYNNNDPHWGRVVDLGTQHRVRFEVWDLLGECDRVLSAGDKQDVCALQHGRMFFKW
KVECAPSLSGESCTTYKPS
>Tru1.2
ACQTSSFTECQNAP-FVPGHNLVGEGFDVVTMKTSGASVVDVKNCTMCHNSLLNQAQKLP
VSVLDWRVKVN-CQRSLSSKIFESSQAVMKETSSSLGVSWKVGLGPKLGGFSVGGSHSKT
SAFARSHSRQDKFSFTSYEMKCRYYTFRLHARPPLSKEFEVSLKNLPSAFRQFISVYGTH
FIRRVHLGGRVNSMTAIRTCQASISQMSVHTVSNCLSVEAEAASRFCQSKSKSLKTGATF
SQAFSDRTTDVLGGDDILFQPWLISLKKVPGLVSYQLSPLHLLVPDNVLQESLRSAISDY
ISKSAKPLCQGHHMVNSDCCPAEYGVARMNVTVVRAAGLWGDYFSKTDGYVKVFYHQAAS
ATPIIWNNNFPAWNYLIRFETVNPVRFEVWDLLGRDSLVPTSGSISTSFRLKHGSLLVRV
SAVCAPSLQGSLCEQYAAS
>Tru1.6
PCRIGNFSQCQSAP-FVPGHNLVGEGFNVVTLQRKGAYVIDVKTCTLCSNSLQGNLQKLP
LSALDWRPFSR-CSADIYGSLHQSVSSLLETYTSQDSSDWKVGLNDKFANLEVGGTQSSA
YKYAIRRTGEDRHFFSLHRVTCGYYSYRVSSKPTLSSEFHRDLDRLPAQYNQLIYTYGTH
YIRQVYLGGRLRRITASRTCLSTLNALSTSEIHSCLSLGIGNRE-SCKKVLNNQDVSTSF
GSGLFQHYTEVVGGTEFSLMSWLNTLKDHPDIVSYSLRPIYELVPSNLTRLGMKAAIEQY
LQDNGIKKCSSVPNLASNCCPKEARMGTLDVTIVRAWNLKGDLFGATEAYAKMWFGPFYY
RTSMIR-SNNPWWNARYYLSKVFGLKVEVWDRLGSCTWYPQQGTRTVTCPTQGGRGQVRY
TLTCDRHLTGSRCERYKPT
>Tru1.3
VGYIGTPTECAKAH-FVPGYNLGGEGFDVVTMERKGAFVIDTESCRLYRNRYMNRVQKVP
VSVVDWRILPQ-CSLKVDSMLYDSAEALVNDSASSVSNNWKVGLEGASVGVGLGGSHSRE
SAFGMQKSKQDRYSFSRQSIQCKVYRYRMSKKPLLNAEFLSVVNSLPQQYRALIDTYGTH
YITKVALGGSIKAVTSIKTCEAAINGLSTTEVSDCLSVEASAMTEHCKAQKKKLGHSQNY
RSMFNERHTEVTGGSDVLFEGWLKSLKTLPDVVQYDLHPLHMVLPAPPAVKGLKAEVEQY
IKNNAIATCNSSSHIKSNCCPNGKGLATLKVFRLYAQNLYGDRWSQTDGSVEVTYGNVVK
RTNIISNNDNPVWGETFEFGPINKLRFRVYDLLGECSFELHSGKQSNSCMLNHGTFFFSY
TAECAPSLGGNRCQEYIPA
>Tni1.1
SCSQGKPQECLEAE-FAPGSNLAGEGFDITKLERKGAFVIDMNTCTLCSNPYLENKQKLP
VSVVDWRSQNS-CSLQISSGLHRSSESLLTSSTSSVDNSWGVNLDNKAASMMLAGTQSKL
AEYSMEKTKNDKFSFASQSTSCVFYSYRLSSSPTLSQEFRKAVRGLPLKFYRLIDTFGTH
YITKVKLGGEVQSVTSIRQCQASLQGLSTEEVQMCLEAEASTELKHCKKDTEKMESKSSF
SSLFNDRFTEIKGGQDLLFSSWLNTLPLIPDIISYSLNSLHELLPTSPVRKDLRSAIRHY
ILEKGLWKCHNNPAVNADCCPTRKGMARVIITVQRATDLWGDHTTATDGYVKVFFNNLVH
RSQVIYNNNNPHWAREVDLGTQKKVRLEVWDLLGACQQVLTAGVQQEVCSLQHGRLFYSW
KVECAPSLDGPGCTTYKPS
>Tni1.3
TCWTASGPECEKAP-FVPGHNLAGEGFDVVRMRRTGAYVINVKTCTLCPNRFQQGVQKLP
AAVLDWRPFSR-CSKQLSSALHHSVDSLLRSSSSLVNNNWGVGLSENIGKVVLGGSRSDL
AKFARSQHSVDKATFAIHEISCTYYSYRLADHPQLSAEFTKYLRRLPGPYRRLIDTYGTH
YIHQVQLGGKVRRITAFRTCLATLKGFAETDVKTCLNAELRTLSNKCDNLLKGN-MSMGF
YQGFMTHKIEVIGGEDILYQQWMNSLHDNPDVISYAIFPLHQLVPDSQIAANLRDAITEY
IQENQLRECSPTPNLDHNCCPLRSGRGTLRLMIHRAAGLRADTFTKTDAYVKIFYNGMYE
ETETVMDDNDPVWNATYNFGSVQELRLEVWDVAGRCVAVPERGTHSFSCQLKKGVLYFTY
EAKCDAHLTGFRCGRYSPS
>Tni1.2
ACQTSSFTECQQAP-FVPGHSLVGEGFDVVTMKSSGASVVDVKNCTVCHNPLLNQTQKLP
VSVLDWRVKVM-CQRSLSSKIFESSQEVMKEASSSLSVSWKVGLSPLIGGAAVGGSHSRS
SQFASSHSRKDKFSFTTHNLKCSYYTFRIHSRPPLSKEFEESLKNLPSAFTQFLSVYGTH
FIRRVRLGGHVNSITAIRTCQASMSQMSVQTVSNCLSVEAQAATQFCKTKSSKLKTGATF
RQAFSDRSIEVLGGDDVLFNSWLASIKRVPGLVWYQISPLHLLVPDNVLQETLSKAISHY
ISTRARSLCKGHRLVDANCCPSDYGVARLNVTVVQASGLWGDYFSKTDGYVKVFYGQSSE
MTGIIWNNNFPVWNHLIRFQTVKPVTFEVWDLLGRVRVVPTAGSTDRWFRLKHGSVRVRL
SAVCAPSLQGSLCEQYAAT
>Ola1
MCTDGTPKECQEAE-FAPGSNLAGEGFDITSMERKGAFVLDMNACTLCTNPYMDNRQKLP
LSVVDWRATHS-CSSKVSSQIFKSSESLVESTTSSVENNWKVGLSGAISNLMLAGSHSKV
AGYSMQKTKSDKFSFTTQGLSCEYYSYRVSKAPTLQKDFLDSVKQLPDNYYHLIDTFGTH
YITKVKMGGKVQAVTSIRECLAHLEGIEVNEAEMCLRVEASIEVQNCQAKKDKSGRKIAF
SSYFNDRFTEVRGGQDLIFSAWLNSVPQNPDIISYSLDSVHELFPKSCMRENLRSAITHY
ILEKGLLKCHNNPAVTPDCCPAEKSKARVIITVVRASGLWGDYFTATDAYVKVFIGKLVG
RTPVIANNNNPQWNMAIDLGTQQKLKFEVWDLLGTCERALTSGNKRGVCALNHGELFFNW
KVECTPNLSGSYCQNYQSS
>Ola1.3
MCTDGTPQECQQAE-FVPGSNLAGEGFDITSMERKGAFVLDMNACTLCTNPYMDNRQKLP
LSVVDWRAKHS-CSSKVSSQIFKSSESLVESTTSSVQNDWKVGLNPFKANLMLAGSHSKV
AGYSMEKTKSDKFSFTTQGLSCEYYSYRVSKAPTLQKDFLDSVKQLPDNYYHLIDTFGTH
YITKVKMGGKVQAVTSIRECEAHLNGIEVNEVDMCLRVEASSEAEQCQGKKDKLGRKITF
SSYFTDRFMEVKGGQDLIFSAWLNSVPQNPDILSYSLDSVHELIPKSPMRQNLRSAITHY
ILEKGLMKCHNNPAVTPDCCPAEKSEARVIITVVRASKLWGDYSSGTDAYVKVFFGKLVG
RTPIIADDDNPHWNMKLDLGTQVKLKFEVWDLLGTCERALTSGTKRGVCALNHGELFFNW
KVECTPNLSGSYCQNYQSS
>Ola1.4
TCTDGKPKECQEAE-FVPGSNLAGEGFDITKMERKGAFVLDMNACTLCSNPYMEMKQKLP
LSVVDWRAKHS-CSGKVSSKLHKSSESLVESSTSSVENNWKVDLEDKSGSVMLAGTNSKL
AEYAMEKTKNDRFSFSTNSITCEYYSYRVSSHPRMHQEFRKAVRELPKIFNKVIEKFGTH
YITKVKLGGKVKTVTSIRQCEASLQGLSAEEVQMCLEAEASTEMKHCKKDSNKLDNKQAF
SDFFTDRLTEIRGGHDLLFSAWLSSVPQYPDILSYSLDSLHDLLSPKPVRKNLRSAIRHY
ILEKGLWKCHNEPAVNSDCCPTRKGMARVIITVQRALDLWGDHSTPTDGFVKVLVNNQVH
RSPVINNNNNPHWENIVDLGSMNIIRFEVWDLLGGCEEILTAGTKEDVCTLQHGRFYYKW
EVKCAPSLGGKSCTDYEAS
>Ola1.6
ACRIGTGPECEKAP-FVPGHNLAGEGFDVVRLRRTGAYVINVKTCTLCPNRFQKGIQRLP
ASVLDWRPFSR-CSKQLSSALHHSVESLLRSSNSLVNNNWGLGLSESIGHGVLGGSRSDL
AKFASSQHSVDKATFALHEISCTYYSFRLADHPQLSSEFIKHLRKLPASYRRLIDTYGTH
YIHQVHLGGKVRRITAFRTCLATLKGFSETEIKNCLNVELRSFSNKCDGLLKGN-MSMGF
YQGFMTHKIEVIGGEDILYQQWMNSLHENPDVVSYAIFPLHHLVEDSRVSANLRSVVTEY
IKENQLQECSPTPNLDHNCCPLRAGRGTLTVEIHRGAGLRADTFTKTDAFVKIFYSGMYE
ETETVMDNNDPVWNATYEFGSVQALRFEVWDMAGTCVVYPERGRHSLGCKLRKGVFYFTY
TITCDAHLTGYRCGRYSPN
>Ola1.5
SCRIGNSSECDSAS-FVPGHNLVGEGFDVVRLQRKGAHVIDVKSCTLCSNSLQGNLQKLP
VSVIDWRAFSH-CSADIYSSSHTSVSSLIETYSAQDSNDWKVGLEYVSANLEVGGTRSSA
YNFGSQRTSVDRHFFSIHRVTCSHYSYRSSVRPPLSSEFMKDVGRLPAQYEELIHIYGTH
YIRQVYLGGRLRRVTATRTCLASLNGLSSNEAHSCLSQGISSSHKSCKQVLENQGTSTTY
GSGFHQHYTDVSGGNEFSVSHWMASLKDHPDIVSYSLRPMYDLMPNEAQRAGMKAAIEKY
LGDNAVKRNGYTPNLATNCCPMQARRGTLEVTIIRGWNLKGDLTGKTESYAKLWFGPHDR
RTHMIR-SNDPRWNAYYNLGKVPGLKVEVWDLLGTCTKSVIQGTHRFTCPAKKGGFEVQY
TLTCDPHLTGDKCERYKPS
>Ola1.2
MCTDGTPKECLEAE-FAPGSNLAGEGFDITSMERKGAFVLDTNACTLCTNPYMDNRQKLP
LSVVDWRATHS-CSSKVSSQIFKSSESLVESTTSSVQNDWKVGLNPFKANLMLAGSHSKV
AGYSMEKTKSDKFSFTTQGLSCEYYSYRVSKAPTLQKDFLDSVKQLPDNYYHLIDTFGTH
YITKVKMGGKVQAVTSIRECEAHLNGIEVNEVEMCLRVEASSEVQHCQGKKDKLGRKITF
SSYFNDRFMEVKGGQDLIFSAWLNSVPQNPDILSYSLDSLHELFPKSPMRQNLRSAITHY
ILEKGLMKCHNNPAVTPDCCPAQRGMARVIITVVRASKLRGDDFTATDAYVKVFIGKLVG
RTPIIANDDNPHWNMKLDLGTQVKLKFEVWDLLGTCEQDLTSGTKRGVCALNRGELFFNW
KVECAPSLSGSYCQTYQSS
>Ola1.8
TCTDGTPQECQDAG-FVPGSNLAGEGFDITSMERKGAFVLDMNSCTLCTNPYMDNRQKLP
LSVVDWRATHS-CSSKVSSQIFKSSESLVESTTSSVQNDWKVGLNPFKANLMLAGSHSKV
AGYSMEKTKSDKFSFTTQGLSCEYYSYRISKTPTLQKDFLDSVKQLPNNYYHLIDTFGTH
YITKVKMGGKVQAVTSIRECEAHLDGIEVNEAEMCLRVEASSEVQHCQGKKDKLGRKITF
SSYFNDRFMEVKGGQDLIFSAWLNSVPQNPDTLSYSLDSLHELIPKSPMRENLCSAITHY
ILEKGLLKCHNNPAVTPDCCPAQRGMAR-IITVLGGSYLYGDDFTATDAYVKVFTGKQVF
RTDTIDNDDFPKWNMKLDLGSQ-KLKFEVWDLLGSCERSLTSGTNSDACSLDYGELYFEW
KVECAPNLSGSYCQTYQSS
>Gac1.1
SCTDGTPSQCAGAE-LAPGTNMAGEGFDITKMERKGSFVLNMSTCTLCTNPYLENKQKLP
LSVVNWRPMQS-CSMKVGTALHQSSESLVNSLTSSVENNWKVNLDGRSASVMLAGTNSKV
AEYSMEKSKKDKFSFASHSFSCEFYSYGVSSNPGLSGEFKKALKKLPQRFYKLIDNFGTH
YITKVKMGGSVRSVTSIRQCQASLNGISSQEAEMCLEAEASTETKHCQKDINKRERQESF
SSIFNDRFTETKGGHDLLFSSWLNTLPQNPDIVSCSLDSLHELLPVNPVRKNMRAAISHY
ILEKGLWRCHNDPSVNRDCCPTRKGMARVIITVQRAHGLWGDHTSATDGYVKVFLGDVPQ
RTPVIMNNNSPHWAMVMDLGSQKNVRFEVWDLLGTCNQVLQAGVKEEVCALQHGQLFYKV
DVKCAPNLSGATCTDYKPS
>Gac1.2
VPFIGSPQQCEKAR-FVPGYNLGGEGFDIVKMERKGAYVIDTETCRMYNNNFMNGSQKVP
AAVLDWRVLPK-CSLKVSSLVYNSAETLVNDSTSAVSNDWKIGLKTVTLGVGFGGSHSKE
STFAMQKSKEDRYTFVRHSVDCTLYNYRMTSSPPLSQDFKSAVNSLPSNYRSLIDTYGTH
FITQVSLGGQIKAITSVKTCQASMQGLSSTEVANCLFVEASARYQYCKSKKQKLGFGQSF
SGTFHERSADVIGGDDILFNGWQQSLQTLPDVVKYSIDPLHTLLPIDSARAGLKQEVEKY
IVDNAVLKCDSNSNIQHNCCPAGKGLATLKVFKLYADGLYGDKWTQTDGSVEVRYGDQTK
RTAIISNNDYPRWTETFQFASINKLQFTVYDLLGECSFGLRKGKHRDSCMFDYGTFFFSY
EVECAPSLSGDECQDYIPS
>Gac1.3
VRFIGSPQQCAKAR-FVPGYNLGGEGFDIVKMERKGAYVIDTETCRLFNNNFMKGRQKVP
AAVVDWRVLPK-CSLKVSSLVYNSAETLVNDSTSAVSNDWKVDLTSVTLGVGLGGSHSKE
STFAMQKSKEDRYTFVRHSVDCTLYNYRMTSNPPLSQDFKSAVNSLPLKYRSLIDTYGTH
FITQVSLGGKIKAITSVKTCQASMQGLSSTDVADCLSVEASAMFNHCESEKKKLGSSQSF
SGTFRERSADVIGGDDILFNGWQRSLQSLPDVVKYSIKSLHTLLPIGAARAGLKQEEEKY
IVDNAVLKCNSNSNIKHNCCPAGKGFATLKVFRLYADGLYGDKWTQTDGSVEVRYGDQTK
RTAIISNNDYPRWSETFQFGNINKLQFTVYDSLGKCSFGLHKGKHRDSCMFDYGTFFFSY
EVECAPSLSGDECQDYIPS
>Gac1.4      
VRFIGSPQQCAKAR-FVPGYNLGGEGFDIVKMERKGAYVIDTETCRMFNNNFMKGSQKVP
AAVVDWRVLPK-CSLKVSSLVYNSAETLVNDSTSAVSNDWKVDLTSVTLGVGLGGSHSKE
STFAMQKSKEDHYTFVRHSVDCTLYNYRMTSNPPLSQDFKSAVNSLPLEYRSLIDTYGTH
FITQVSLGGKIKAITSVKTCQASMQGLSSTDVADCLSVEASAMFNHCESEKKKLGSSQSF
SGTFRERSADVIGGDDILFNGWQRSLQSLPDVVKYSIKSLHTLLPIGAARAGLKQEEEKY
IVDNAVLKCNSNSNIKHNCCPAGKGFATLKVFKLYANGLYGDTCTRTDGSVEVRYGDQTK
RTAIIRNNDYPRWSETFQFGNINKLQFTVYDRLGKCSFGLLKGKHINSCMFNYGTFFFSY
EVECAPSLSGDECQDYIPS
>Gac1.5
GCRVGSGAECEKAP-FVPGHNLAGEGFDVVRMRRTGAYVINVKTCTLCPNRFQEGVQRLP
AAVLDWRPLSR-CSKQLSSALHHSVDSLLRSSNSLVNNNWGMGLSENIGKALLGGSRSDL
AKFARSQHSVDKATFATHEISCTYYSYRLADHPQLSAEFLKHLKRLPALYRRLIDTYGTH
YIHQVHLGGKVRRITAFRTCLATLKGFSESDIKNCLNFELRSFSNKCEDLLKGN-MSMGF
YQGFMTHKIEVIGGEDILYQEWMSSLHENPDVVSYAIFPLHHLVEDSRVSANLKSTITEY
IKDNQLQECSPTPNLDHNCCPLRAGRGTLGLEIHRAAGLRADSITKTDAYVKIFYNGVYE
ETETVMNDNDPLWNVTYDFGSVQALRFEVWDVAGRCVVFPERGTHALSCQLSKGVLYFTY
TVKCDAHLTGYRCGRYSPN
>Gac1.6
VPFLGSPQQCEKAR-FVPGYNLGGEGFDIVKMERKGAYVIDTETCRMYNNNFMNGSQKVP
AAVLDWRVLPK-CSLKVSSLVYNSAETLVNDSTSAVSNDWKIGLKTVTLGVGFGGSHSKE
STFAMQKSKEDRYTFVRHSVDCTLYNYRMTTNPPLSQDFKSAVNSLPSNYRSLIDTYGTH
FITQVSLGGQIKAITSVKTCQASMQGLSSTEVANCLFVEASARYQHCKSKKKKLGFGQSF
SGTFHERSADVIGGDDILFNGWQQSLQTLPDVVKYSIDPLHTLLPIDSARAGLKQEVEKY
IVDNAVLKCDSNSNIQHNCCPAGKGLATLKVFKLYADGLYGDKWTQTDGSVEVRYGDQTK
RTAIISNNDYPRWTETFQFASINKLQFTVYDLLGECSFGLRKGKHRDSCMFDYGTFFFSY
EVECAPSLSGDECQDYIPS
>Cau1.1
SCFLGKEAECQDAD-FVPGSDLAGEGFDITKMQHLGTFVIDMSTCNLCKNPFMQKKQKLP
VSVIYWRATQK-CKRSLSSSVYESSESLVSSSTSSIENNWKVGLGVSKISLMMAGTNSKL
AEYSMAKTKKDTFSFIKQSTSCEYYRYSISSRASLHHELSNEFTSLPESYLSLVEKFGTH
YIVQVKLGGAVQSVTSVRNCIATLQDLSIDEVKTCLDVEVSTAARHCKQSKDKKLSKHSF
ANNFSDRLTEITGGHALLFSDWLATVPEKPDVISFKLKPLHMLLPVKPKYKQLRRAIRDY
ILQRALMKCHNIAGVKANCCPAQRGLAQISVTVMKATGLWGDYFSQTDGYVKVLRNQFLG
ETPVIWNQNSPTWNWKFGLDSFGGLRLEVWDLLGACNIQLKAGVKSNFCRLNHGLLYYKT
SVTCAPSLAGSSCTEYVSS
>Cau1.2
CCETVPSTECEKPS-FVPGHNLVGEGFDIVQMKTTGAFVVDVRNCTVCENKLLNEKQKLP
ASVVDWRVKVQ-CRRSVGAKIYESASSVLKDTTNSASASWKIGLSPMAGGVAVGGTHSKS
ARFAKSHASQDKYSFTSHTFSCRYYSFRLHARPPVTKEFLGSITALPGAYNHFISIYGTH
FLRRVDLGGRVHSTTAVKTCQVSMKGLSVHDVSNCLSAEASAQAGYCKGKSQKLERGNSF
SGTFSDRVTEILGGNDILFSPWLKSLKKIPGVVSYTLSSLHMLVKNDARRASLQAAISKY
ITKSAISTCSGHQRIDSNCCPSNPGVATLTVTVLSGAGLWGDYFSKTDGYVKVFYGSRAY
ETPVIWNNNFPQWNYNINFETVTPLRFEVWDLLGKSSTVPQKGMNQKKFKLKHGSFLISY
SAQCGPSLTGSFCEKYAPT
>Cau1.3
EGDIGSSKECKNAP-FVPGHNLAGEGFDIVTMERKGSYVIDTETCKLHKNTFMNGKQKLP
AAVVDWRPLPK-CSMKVSSQIYESSEALVKESSSAVSAGWNIGLDVYAGGYVVGSTHSSE
SKFAMQKSKEDKYSFTKHEVECSFYRYRVAAKPPLQAEFLEAVKSLPVAYRNLISTYGTH
YTTSVKLGGEMKAITAIKSCQAAMMGLTDTAVKDCLDVEASSKTNLCEKLKRKMHTSVKF
SSMFSERQMEIIGGEDLLFSGWVKSLKSLPDVLHYSLKPLHFLLSAKPARKGLKKAVEKY
ITENALKKCESSQMITSNCCPAAKGLATLKVYSLRARGLYGDKFTQTDGTVTVTYDGKYM
RTQTINNNDNPSWPETFYFGPIKKITFAVYDFLGSCSFYLRSGVVRDACAFTYGTFYFNY
KVECAPSLQGHKCDEYRPS
>Cid1.1
ACFRGKEAECQDAD-FAPGSDLAGEGFDITKMQRLGTFVIDMSTCNLCKNPFMNNKQKLP
LSVVYWRATQK-CSMSLSSSIYESSESLVSSSTSSVENNWKAGLGMNKMSLMFAGTNSRL
AVYSMRKTKKDKYSFIKQSASCGYYSYRISSHSPIHQELNLDFTNLPESYLSLVEKFGTH
YIVQVKLGGAVQSVTSVQQCEASLQDLSTDEVKTCLDVEASTAYRHCKQTEDKKLSKHSF
AHRFSDRLTEITGGHALLFSAWLSSVPGKPDVISFSLKPLHMLMPVKPKYGQLRRAIRDY
ILQRALWKCHNSPGVKANCCPTQRGIAQITVIVKKATGLWGDYFTQTDGYVKVLRNHFLG
ETPVIWNRNSPTWNWKFDLGSFGGLRLEVWDLLGACNIQLNNGKKSNFCSLNHGMLYYKT
SVTCGPSLTGSLCTEYVGF
>Cid1.2
SCAKGKPNECAEAS-FAPGSNLAGEGYDVTKMQRKGAFVINTDSCTLCTNPYMDRKQRLP
ISVVDWRPSQK-CNIKISSSLYQSSEDLVSSSTSSIENNWAANLGKNSGSFMVAGTNSKL
AEYSMEKTKKDKFNFASQSISCAFYSYRVSNKPVLHPEFKRSVKELPPRFYKFINTYGTH
YITKVTLGGSVQSVTSIRQCETALQGLSVDEVKTCLDVEASAETKHCNEDKDKTEHKSSF
SSRFNDRLTDIIGGHELLFSGWLASLPQNPDVISYSLESLHELISSKPVRKHLRQAIHDY
ILEKSLWRCHNNPGITPDCCPSQRGLSRVKVTIVRAQGLWGDQTTATDGYVKVFDKHQVG
RTDMITNNNSPYWGRTFDLGDVEKMKLEVWDLLGTCEVPIKAGQNDNFCNLNHGVLFYKT
EVTCAPSLSGTYCSKYVGS
>Dre1.3
GCESVASTECEKLP-FVPGHNLVGEGFNIVQMKTTGAFVVDVRNCTACDNKLLNQKQKLP
VSVIDWRIKVQ-CRRSLSAKVYESASSVMEDTTSAASLSWKVGLSPMVAGVAVGGTHSKS
ARFARSHASKDKFSYTSHTFSCRYYSFRLHARPPLTKEFAGSISSLPSAYNHFISIYGTH
FLRRVDLGGRVKSTTAVRTCQVSMKGLSANDVSNCLSAEASGQTAYCKSKQKQLERANSF
SATFSDRVTDILGGNDILFTPWLGSLKKIPGVVSYTLSSLHMLVRNDARRSSLQQAISKY
ITKYAISTCNGHVNVNSNCCPNKPGVATLTVTVVSAAGLWGDVFSKTDGYVKVFYGSHTA
QTPVIWNNNFPQWNFRAEFGTVASLQFQVWDLLGKGAVVPEKGVNVPKFGFKHGSLMISY
SATCGPSLQGSFCEIYAPT
>Dre1.1
SCTKGKPKECEEAT-FAPGSNLAGEGYDVIKMQRKGAFVINTDSCTLCKNPYMDGLQKLP
LSVVDWRTSQK-CTVKVSSSLYHSSEDLVSSSASSIENNWGASLGKTTGSIVLAGSKSKL
AEYSMEKTKKDKFNFASQSISCAYYSYRVSNKPVLHPEFKRSVKELPPRFYKFINTFGTH
YITKVTLGGNVHSVTSIRQCETALQGLSTDEVKACLDLEANAESKHCSQNQDKTESKTSF
SSRFNDRLTEVTGGHELLFSGWLASLPQNPDVISHSLESLHELIPTKPVRKHMRQAIHDY
ILENSLWRCHNKPGITPDCCPSKRGLSRVQVTVVKAQDLWGDTTTATDGYVKVFDKNKIG
STNMIPNNNSPYWGQTFDLGDVDNIKLEVWDLLGTCQVAIKVQSQTYNCSLNHGLLYYNT
KVTCAPGLAGTYCEKYVGS
>Dre1.4
ACFLGKQAECQDAS-FVPGSDLAGEGFDITKMQRLGTFVFDMSTCNLCKNPFMQNKQKLP
VSAVYWRASQK-CTMSLSSSVYESSESLVSSSTSSIENNWKTGLGLSKVSLMVAGTNSRL
SDYSMSKTKKDKFSFIKQSASCVYYSYRIASSAPLHHELRDDFSNLPESYLSLVEKFGTH
YIIQVKLGGGVQSVTSVKQCMATLQDLSVDEVKTCLDVEASTAYRHCKQSQDKKLSAHSF
ANSFSDRLTEITGGHALLFSAWLSSVPQQPDVISFSLKPLHMLMPAKPKRDQLRRAIHDY
VLQKALLKCHNNPAVKANCCPAQRGIAQITVTVMRATGLFGDYFTWTDGYVKVFRNQFLG
ETPVIWNQNSPKWNWRFDLGSFGGLKLEVWDLLGTCNIQLKAGVKNDFCRLNHGLLYFKT
SVTCGPSLAGSSCTEYVGS
>Dre1.2
EVEIGTSKECENAH-FVPGYNLAGEGFDVVTLERKGTYVINTETCNMRTNQYMNGKQKLP
AAVDFWRTLPK-CSMKVSSQIFESSEAVVEESSSAISGNWKADLSVQLSGATVGGTHSRE
AKFAMQKSKQDKYSFTKHQVECNFYRYHVVQKPPLHAEFLQAIKLLPFAYRSLISTYGTH
YTTSVMLGGHMKAITAIKTCEASIGGLSDTAIKDCLDVEASAEARLCRELKQKLGTNLKM
SSKFSERQTEIIGGNDLLFSGWLESLKSVPDVVQYTLKPLHFLLSEKPARKGLKKAVEEY
ITENALRNCESSKIMKSNCCPTEKGLATLKVYNLRANGLFGDTLTQTDGYVEIKHQGQNK
RTQTIVDNDNPRWSETFNFGHISTLTLEVYDHLGTCSVKVSSGVVNDGCALDHGTLFFSY
EVKCAPSLQGRHCDEHKPS
>Dre1.6
ACHTGSQAECEKAP-FVPGYNLAGEGFDLVKMRRKGAFLINVKTCTICKNRFHGDMQKLP
SAVLDWRIFST--TAQPSTALHHSVDSLMKSSTSLINNNWKVDLRDDTGKVIFGGSRSDI
AQFAHSQSAKDKTTFALHEISCTYYSYRLRDHPELSTEFSKHLQTLPHLYQKMIETYGTH
YIRQVHLGGRVRWVTAFRTCLATLKGFSEIDIKHCLNMDFMSFSNKCSKILVEE-MGMGF
YQTFMTHKTEVLGGEELVLNQWRKSLHDNPDVISYAIFPLHHLVADPEVSANLKRAVTQY
IEENAISICSKMSNLDQNCCPLRAGRGTLVVFMMGATGMNEDYFSSSDGYVKAWYNGIYK
ETEVILDNNDPDWNTNFNFGSVHQLKFEVWDFVGECVISPESGMHIHRCKLQRGFFYFIY
RALCDDHLTGPRCSRYSPE
>Dre1.5
ACHTGSQTECEKAP-FVPGYNLAGEGFDVVKMRRKGAFLINVKTCTICKNRFQGGMQKLP
SAVLDWRPFSR-CSKQLSSALHHSVDSLMKSSTSLVNNNWEMDLSDDMGKVIFGGSRSDI
AQFAHSQNTMDKATFALHEISCTYYSYRITDNPELSAEFSKHLQKLPPLYRRTIETYGTH
YIRQVHLGGRVRRVTAFRTCLATLKGFSETDIKNCLNVELKSLSNKCSQILKDN-LSMGF
YQGFMTHKTEVLGGEDLVLSQWMMSLHNNPDVISYAIFPLHHLVADPEVSSNLKIAVTEY
IEENMISVCSQTPNLDHNCCPMRAGRGTLIVLVQRAAGLKADLFTRTDGYVKVWYNFMYE
ETEVVMDNNDPEWNISYDLGSVHELIFEVWDMVGRCVVSPERGIHSHSCKLKRGVLYFTY
KASCDAHLTGPRCSRYSPK
>Dre1.7
EVEIGTLKECENAH-FVPGYNLAGEGFDVVTLERKGTYVINTETCNMRTNQYMNGKQKLP
AAVDFWRTLPK-CSMKVSGQIFESSEAVVEESSSAISGDWKADLSVKLSGATVGGTHSRE
AKFAMQKSKRDKYSFTKHQVECNFYRYHVVQKPPLHAEFLQAIKLLPFAYRSLISTYGTH
YTTSVMLGGHMKAITAIKTCEASIGGLSDTAIKDCLDVEASAEARLCRELKQKLGTNLKM
SSKFSERQTEIIGGKDLLFSGWLESLKSVPDVVQYTLKPLHFLLSDKPARKGLKKAVEEY
IIENALRKCESSRIMKTNCCPTEKGLATLKVYNLRANGLYGDTWTQTDGYVEVRHQGQNK
RTQIIDDNDNPRWSESFNFGHISTLTFEVYDHLGTCSVKVSSGVVNDGCALNHGTLFFSY
EVKCAPSLQGPQCDEHKPS
>Dre1.8
EDEIGTSKECEDAP-FVPRYNLAGEGFDVVTLERKGTYVINMETCALVENDYLPGKQKLP
VAVKFWRTLPK-CSMKVSSQIFESSEAVVNDSSSALSASWKVGIDVKAVGAAVGSTHSRE
AKFAMTKSKEDKYSFTKHQVECSFYRYNVAENPPLHAEFLEAIKSLPDAYRSLIYTYGTH
YTTNVKLGGQIKAITAIKTCQAAVSGLTDTAIKDCLDVEASAEAHFCKEQQKKMGTNQKF
SSMFSERQTDIIGGNHLLFSGWLESLKSLPDVVQYSLKPLHFLLSAKPARKGLKKAVEEY
IIENALMKCESSQVIKSNCCPAENGLATLKVYNLRANGLYGDVRTQTDGTVLVKYGKTIK
RTETIDNNDNPRWRDTFDFGPVERLCFEVYDLLGKCSFKLRSGVVTDACVFNYGTFFFTY
EVKCAPSLQGPQCNEHKPS
