# Supplementary material for: Perforin evolved from a gene duplication of MPEG1, followed by a complex pattern of gene gain and loss within Euteleostomi
Source: BMC Evol Biol. 2012 May 2;12:59. doi: 10.1186/1471-2148-12-59 (PMC3477005; doi:10.1186/1471-2148-12-59)
Supplement: Additional file 3 — Figure S2. Platypus contig assembly by trace archive BLAST. Contigs are shown in blue with arrows indicating their relative 5’–3’ orientation. Linking BACs and fosmid clones are shown in grey and white respectively, with red regions showing where clone end sequences match contigs. Genes are shown as arrowheads with gene symbols above. [file 1471-2148-12-59-S3.fas]

>Hsa-PRF1
ARSECKRSHKFVPGAWLAGEGVDVTSLRRSGSFPVDTQRFLR--PDGTCTLCENALQEG-
TLQRLPLALTNWRAQGSGCQRHVTRAKVSSTEAVARDAARSIRNDWKVGLDVTPKPTSNV
HVSVAGSHSQAANFAAQKTHQDQYSFSTDTVECRFYSFHVVHTP--PLHPDFKRALGDLP
HHFNAS----TQPAYLRLISNYGTHFIRAVELGGRISALTALRTCELALEGLTDNEVEDC
LTVEAQVNIGIHGS-ISAEAKACEEKKKKHKMTASFHQTYRERHSEVVGGHHTSINDLLF
GIQA---GPEQYSAWVNSLPGSPGLVDYTLEPLHVLLD---SQDPRREALRRALSQY
>Mmu-PRF1
TRSECKQKHKFVPGVWMAGEGMDVTTLRRSGSFPVNTQRFLR--PDRTCTLCKNSLMRD-
ATQRLPVAITHWRPHSSHCQRNVAAAKVHSTEGVAREAAANINNDWRVGLDVNPRPEANM
RASVAGSHSKVANFAAEKTYQDQYNFNSDTVECRMYSFRLVQKP--PLHLDFKKALRALP
RNFNSS----TEHAYHRLISSYGTHFITAVDLGGRISVLTALRTCQLTLNGLTADEVGDC
LNVEAQVSIGAQAS-VSSEYKACEEKKKQHKMATSFHQTYRERHVEVLGGPLDSTHDLLF
GNQA---TPEQFSTWTASLPSNPGLVDYSLEPLHTLLE---EQNPKREALRQAISHY
>Aca-PRF1
TEDECQDHQHFIPGHGLAGVGFDITKLERKAAKVLDMSQWQK--ADGTCTLCQNPLLDGK
PLQRLPLAIADWEAK-VACQKNLRSSIQVSGISAVQAAGSNVDNDWKVELDVQVKPQINV
QVALAGSHSKMADFSMEKSSQDQYTFVSHEVSCSYYSLRIGHRR--KLAEHFRHALKTLP
LKYNRG----TRLEYHQLIGTYGTHWITHLRLGGRMKDVTATRVCETVLDGVTADEVKDC
LSLEASASIGSRNSKTSSSYKMCQELKKKQNFKGSFHNTYNERHTEVVGG--ASHVDLLF
SNDQ---STESFKEWLEGLKSLPDLLSYSLEPIHTLVR---KGHPKRESLRQAVSEY
>Tru-PRF1.2
SFTECQN-APFVPGHNLVGEGFDVVTMKTSGASVVDVKTFMVGGVQGNCTMCHNSLLNQ-
-AQKLPVSVLDWRVK-VNCQRSLSSKIFESSQAVMKETSSSLGVSWKVGLGLPKLG----
GFSVGGSHSKTSAFARSHSRQDKFSFTSYEMKCRYYTFRLHARP--PLSKEFEVSLKNLP
PTYDHR----NTSAFRQFISVYGTHFIRRVHLGGRVNSMTAIRTCQASISQMSVHTVSNC
LSVEAEATI--KGVTVSAASRFCQSKSKSLKTGATFSQAFSDRTTDVLGGD-ESVGDILF
QPN----GAAAFKKWLISLKKVPGLVSYQLSPLHLLVP---DNPVLQESLRSAISDY
>Hsa-C6
TKAVCTRKYNPIPSVQLMGNGFHFLAGEPRG--EVLDNSFTG----GICKTVKSSRTSN-
-PYRVPANLENVGFEVQTAEDDLKTDFYKDLTSLGHNENQQGSFSSQGGSSFSVPIFYSS
KRSENINHNSAFKQAIQASHKKDSSFIRIHKVMKVLNFTTKAKD-LHLSDVFLKALNHLP
LEYNS-------ALYSRIFDDFGTHYFTSGSLGGVYDLLYQFSSEELKNSGLTEEEAKHC
VRIETKKRVLFAKK-TKVEHRCTTNKLSEKHEG-SFIQGAEKSISLIRGGRSEYGAALAW
EKGSSGLEEKTFSEWLESVKENPAVIDFELAPIVDLVRNIPCAVTKRNNLRKALQEY
>Mmu-C6
TKPVCTRIYTPIPSVQLMGTGFHFLAGEPRG--EVLDNSFTG----GICKLVKTSRASN-
-PYRVSANLENVNFEVQTIEDDLKTEFYKNLISFEKNKNEDSLSVDERTKFFPIPIFHFS
EKNEHSHYSSAFNKVIKASHKKDSSFIRIHKLIKVLNFTMKATD-LQLSDVFLKALVHLP
LEYNS-------AVYSRIFDDFGTHYFTSGSLGGKYDLIYQFSRQELQNSGLTEEEAQNC
VQYETKKLKFLYME-IHKEDTCTKNKLSEKYGG-SFLQGSEKSISLVQGGRSQQAAALAW
EKGTSGPEENVYSEWLESVKENPAVVDYKLAPITDLVRNIPCAVTKRNNLRRALQEY
>Aca-C6
INRVCKRDFINIPSAQLMGLGYHILADESRG--EVLDYSFHG----GNCVRVKSEDNRT-
-TYRVPANLESVNFQVSNQEDDVKAHYYTDLTPIMQTQNQRSSSHKTSKGYSGIPYFFGV
GHNSMVSSSRSFKEAIKSSHKMSSNFIRVHKVIAVSNFTVKQSD-LQVSRVFLNALNSLP
LEYNY-------ALYSRIFDDFGTHYYTSGSLGGRYDLLYQFNEEETKNSGLTQEEITNC
VKFETTFYILFIPI-RKRHEECTRSKMTERYEG-SVLKSSERSISLVKGGRAQYAAALAF
EKKGSLPGNNIFNNWLESTKENPGVIEFEVASILDLVKNFPCAVTKRYNLRKAFFEY
>Tru-C6
FKTVCPAEKRVAPGADLVGNGFDAMAEEPRG--AVLDNMFMG----AVCNIKRPQSTTL-
-YHRIPHNFA--NFDIKDHYERLEVTFLPSLAGSEPE---------------VVHILFKG
SKSPYAEN---------LFRDKDSKFLRVHQVLPVSTFKMMDSENLVLSQPFLQFLHALP
LEYNY-------ALYREIFQRFGTHYYHSGVLGGRYDLLYQYSREELKSSGTTEEHIRGC
S--STAQIPFFQEG-IKPLLEVVSNQIQIQFNTCSYIQAAEKSYSMVRGGRTREAAALAW
ERQGSTPNQVSFKNWAKSVLDNPAVVESTVNPIIDLVRGIPCAVTKRRHLRKALLQY
>Hsa-MPEG1
GVQKCKNALK--LPVLEVLPGGGWDNLRNVDMGRVMELTYSN------CRTTEDG-----
-QYIIPDEIFTIPQK--QSNLEMNSEILESWANYQSSTSYSIN--------------TEL
SLFSKVNGKFSTEFQRMKTLQVKDQAITTRVQVRNLVYTVKINPTLELSSGFRKELLDIS
DRLENNQTRMATYLAELLVLNYGTHVTTSVDAG------AALIQEDHLRASFLQDSQSSR
SAVTASAGLAFQNT---VNFKFEENYTSQNVLTKSYLSNRTNSRVQSIGG-VPFYPGITL
QAWQ-----QGITNHLVAIDRSGLPLHFFINPNMLPDLPGPLVKKVSKTVETAVKRY
>Mmu-MPEG1
GFQICKNALK--LPVLEVLPGGGWDNLRNVDMGRVMDLTYTN------CKTTEDG-----
-QYIIPDEVYTIPQK--ESNLEMNSEVLESWMNYQSTTSLSIN--------------TEL
ALFSRVNGKFSTEFQRMKTLQVKDQAVTTRVQVRNRIYTVKTTPTSELSLGFTKALMDIC
DQLEKNQTKMATYLAELLILNYGTHVITSVDAG------AALVQEDHVRSSFLLDNQNSQ
NTVTASAGIAFLNI---VNFKVETDYISQTSLTKDYLSNRTNSRVQSFGG-VPFYPGITL
ETWQ-----KGITNHLVAIDRAGLPLHFFIKPDKLPGLPGPLVKKLSKTVETAVRHY
>Aca-MPEG1
GFQECRQTLG--RPALEVLPGGGWDNLQNRAMGRVIHLNYSL------CRTTEDG-----
-AYLIPNDVFTIPLK--ETYLELNSEIIESWMDYQSATSASIN--------------AEL
S-TSFINGKFSSDFRWMKTHQVKDQTVTTRVQVRNRMYTVKFDPAARFDEGFQQQLVAIA
SHLENNQTRAADYLAEILVLNYGTHVITGVDAG------ASLIQEDQVRSTFVKDSKFMR
SSITAAAGVSFHKV---VNFQSSLSVGIDDSFIKQYEANRTNSRVESIGG-LPFYPGITL
KTWQ-----ESIPNRLVAIDRFGLPLEFFITPEKLPGLPNPIVKRLSKTVASAITRY
>Tru-MPEG1
WLRQCRELTNHSITALEVLPGGGWDNLRNMDMGRVMNISYFQ------CQTTEDG-----
-LYLIPDEVFVIPHK--ETGVETNSEIISSWLEQKSCTSNSIN--------------SDA
SFFSVLNGKFSTENQRMKTHQVKDSSITTRVQIRNFIYKVKAFPDFALDVRFAQQAKEIA
DAIENNQTKNADYLSEKMVLEFGTHVITSVDAG------ATLVEEDYLTAKYVSDATSKS
SSITAQAGLNFFDK---LKFDISSQTSTQSSILQGYQSNITYSIIQSHGGGIPFYPGMTL
QKWQ-----ESTRNNLVAIDRSGMPLQYFINPNTFPDLPQPTVRKVSRSVRQAIDRY
