# Supplementary material for: Perforin evolved from a gene duplication of MPEG1, followed by a complex pattern of gene gain and loss within Euteleostomi
Source: BMC Evol Biol. 2012 May 2;12:59. doi: 10.1186/1471-2148-12-59 (PMC3477005; doi:10.1186/1471-2148-12-59)
Supplement: Additional file 5 — Figure S4. Perforin, MPEG1 and C6 alignment for figure7tree. [file 1471-2148-12-59-S5.xls]

## Sheet: Sheet1
Perforin accessions:
Grouping:	Species:	Gene Number:	Type: (Full, Partial, Pseudo)	EnsEMBL accession:	NCBI accession:	ESTs, other details:
Mammals	Homo sapiens	PRF1	Full	ENSG00000180644	NP_005032.2
	Mus musculus	PRF1	Full	ENSMUSG00000037202	NP_035203.3
	Erinaceus europaeus	PRF1.1	Full	ENSEEUG00000005244*	n/a	n/a
		PRF1.2	Pseudo	ENSEEUG00000002754	n/a	n/a
	Procavia capensis	PRF1.1	Full	ENSPCAG00000005906	n/a	n/a
		PRF1.2	Pseudo	ENSPCAG00000007760	n/a	n/a
Marsupials	Monodelphis domestica	PRF1	Full	ENSMODG00000012135	XP_001375097.1
Monotremes	Ornithorhynchus anatinus	PRF1.1	Full	ENSOANG00000002020	XP_001517199.1
		PRF1.2	Full	ENSOANG00000010037	XP_001517568.1
		PRF1.3	Partial	ENSOANG00000012986*	XP_001517527.1*
		PRF1.4	Pseudo	ENSOANG00000004815	n/a
		PRF1.5	Pseudo	ENSOANG00000015906	n/a
		PRF1.6	Pseudo	n/a	n/a	location: Contig41903
		PRF1.7	Partial	n/a	XP_001521147.1
Reptiles	Anole carolinensis	PRF1.1	Full	ENSACAG00000007274	XP_003223940.1
		PRF1.2	Full	ENSACAG00000008358*	n/a
Birds	Gallus gallus	PRF1	Partial	ENSGALG00000021211*	XP_425355.2*	BU290525
	Meleagris gallopavo	PRF1	Pseudo	ENSMGAG00000000912	n/a
	Anas platyrhynchos	PRF1	Partial	n/a	n/a	locations: C18050209 + C18552146 + scaffold9398
Amphibians	Xenopus tropicalis	PRF1.1	Full	ENSXETG00000015488	XP_002941527.1	CF590688.1, CX968740.1
		PRF1.2	Full	ENSXETG00000015481	XP_002941529.1
		PRF1.3	Full	ENSXETG00000007068	XP_002942088.1
		PRF1.4	Full	ENSXETG00000026274	XP_002941528.1	EL729363.1, EL719645.1
		PRF1.5	Full	ENSXETG00000027892*	XP_002942090.1*
		PRF1.6	Full (partial+partial)	ENSXETG00000012994*	n/a	locations: Scaffold GL180286 + Scaffold GL173539
		PRF1.7	Full	ENSXETG00000026547*	XP_002942089.1*
		PRF1.8	Full	ENSXETG00000030775	XP_002942100.1
		PRF1.9	Full (partial+partial)	n/a*	n/a	locations: Scaffold GL178806 + Scaffold GL175306
		PRF1.10	Partial	ENSXETG00000027891*	n/a
		PRF1.11	Partial	n/a*	n/a	CX974151, location: Scaffold GL187739
Bony Fish	Danio rerio	PRF1.1	Full	ENSDARG00000030394	XP_001341008	EH536723.1, EH557974.1, EB947926.1
		PRF1.2	Full	ENSDARG00000021444	XP_001345710	EH433109, EH459113.1, DT059709.1
		PRF1.3	Full	ENSDARG00000001572	XP_688329.2	EL649305
		PRF1.4	Full	ENSDARG00000060662	XP_697920
		PRF1.5	Full	ENSDARG00000037598	NP_001116718.1	BC154628.1, DN899537, EE716410.1
		PRF1.6	Full	ENSDARG00000024522	NP_001082976	BM777036, CF996394.1
		PRF1.7	Full	ENSDARG00000073969*	XP_001345748.3*	BI842922.1, EB904572.1
		PRF1.8	Full	ENSDARG00000089259	XP_001345782.3
		PRF1.9	Pseudo	ENSDARG00000093777	n/a
	Takifugu rubripes	PRF1.1	Full	ENSTRUG00000007633*		AL838891.1, AL839024.1, AL841775.1
		PRF1.2	Full	ENSTRUG00000002098*
		PRF1.3	Full	ENSTRUG00000004126*		BU807586.1
		PRF1.4	Partial	ENSTRUG00000012855*		CA329703.1 & AL835907.1
		PRF1.5	Full	ENSTRUG00000012796*		AL840557.1, CA590619.1
		PRF1.6	Full	n/a*		location: scaffold40:997812-1001121
	Tetraodon nigroviridis	PRF1.1	Full	ENSTNIG00000014921	CAG07212.1
		PRF1.2	Full	ENSTNIG00000006490*	CAF95615.1*
		PRF1.3	Full	ENSTNIG00000017586	CAG10870.1	CR683499.1, CR690810.2, CR696171.2
		PRF1.4	Pseudo	ENSTNIG00000008268*	CAF98147.1*
	Oryzias latipes	PRF1.1	Full	ENSORLG00000002053*
		PRF1.2	Full	ENSORLG00000002059*
		PRF1.3	Full	ENSORLG00000002062*
		PRF1.4	Full	ENSORLG00000002067*
		PRF1.5	Full	ENSORLG00000019573*
		PRF1.6	Full	ENSORLG00000004857*
		PRF1.7	Pseudo	ENSORLG00000020020
		PRF1.8	Full	n/a*		location: Chromosome 8:3695987-3699084
	Gasterosteus aculeatus	PRF1.1	Full	ENSGACG00000013573*		DW609061, DW609060.1, DW028533, DW028532.1, DN665674, DN665673.1, DT958941, DT958940.1, DV002109.1, DV002108.1, DW026843.1, DW026842.1
		PRF1.2	Full	ENSGACG00000018226*
		PRF1.3	Full	ENSGACG00000018504*		DN683551.1, DN683550.1
		PRF1.4	Full	ENSGACG00000018500*		DW038315.1, DW038316.1, DV005950.1, DV005951.1
		PRF1.5	Full	ENSGACG00000007321*		DN722950.1, DN722949.1, DV001244.1, DV001245.1, DN698816.1, DN698817.1, DW662061.1, DW662062.1, DN713897.1, DW645367.1, DW645368.1
		PRF1.6	Full	n/a*		location: groupIX:10610976-10614124
		PRF1.7	Pseudo	n/a		location: groupIX:10625085-10627969
	Salmo salar	PRF1.1	Full	n/a	ACI33201.1	n/a
		PRF1.2	Full	n/a	ACI33854.1	n/a
	Paralichthys olivaceus	PRF1	Full	n/a	AB084905.1	n/a
	Ctenopharyngodon idella	PRF1.1	Full	n/a	ABU96277.1	n/a
		PRF1.2	Full	n/a	ABU96278.1	n/a
	Oncorhynchus mykiss	PRF1	Full	n/a	NP_001128319.1	n/a
	Carassius auratus langsdorfii	PRF1.1	Full	n/a	BAJ07835.1	n/a
		PRF1.2	Full	n/a	BAJ07836.1	n/a
		PRF1.3	Full	n/a	BAJ07837.1	n/a
Cartilagenous Fish:	Leucoraja erinacea	n/a	n/a	n/a	n/a	GE616898
				*protein sequence has been modified, see supplementary figure 4
Other Accessions:
Species:	Accession:	Gene:
Homo sapiens	ENSP00000354335	MPEG1
	ENSP00000263413	C6
Mus musculus	ENSMUSP00000108573	MPEG1
	ENSMUSP00000124417	C6
Anole carolinensis	ENSACAP00000006566	MPEG1
	XP_003216279.1	C6
Takifugu rubripes	ENSTRUP00000032569	MPEG1
	ENSTRUP00000034177	C6
Branchiostoma floridae	XP_002599108.1	C6-like
Patiria miniata	>gnl|SRA|SRR053628.121359.2 GFPO79R01DA01Z	MPEG1
	>gnl|SRA|SRR053628.1176706.2 GFPO79R02HHFCX	MPEG1
	>gnl|SRA|SRR053626.175201.2 GCXTUHP02GYDQL	MPEG1
Ciona intestinalis	XP_002130788.1	C6-like
Lottia gigantea	jgi|Lotgi1|153822|fgenesh2_pg.C_sca_4000281	MPEG1
Amphimedon queenslandica	XP_003385180.1	MPEG1
